# Supplementary material for: C–H arylation of triphenylene, naphthalene and related arenes using Pd/C
Source: Chem Sci. 2014 Dec 22;6(3):1816–24. doi: 10.1039/c4sc03051f (PMC5649329; doi:10.1039/c4sc03051f)
Supplement: Supplementary file 2 [file SC-006-C4SC03051F-s002.cif]

# Electronic Supplementary Material (ESI) for Chemical Science.
# This journal is © The Royal Society of Chemistry 2015

####################################################################### 
# 
# This file contains crystal structure data downloaded from the 
# Cambridge Structural Database (CSD) hosted by the Cambridge 
# Crystallographic Data Centre (CCDC).
# 
# Full information about CCDC data access policies and citation 
# guidelines are available at http://www.ccdc.cam.ac.uk/access/V1 
# 
# Audit and citation data items may have been added by the CCDC. 
# Please retain this information to preserve the provenance of 
# this file and to allow appropriate attribution of the data. 
# 
#######################################################################

data_glo7592
_database_code_depnum_ccdc_archive 'CCDC 1013416'
_audit_update_record             
;
2014-07-11 deposited with the CCDC.
2015-01-12 downloaded from the CCDC.
;

_audit_creation_method           SHELXL-97
_chemical_name_systematic        
; 
 ? 
;
_chemical_name_common            ?
_chemical_melting_point          ?
_chemical_formula_moiety         ?
_chemical_formula_sum            'C20 H14'
_chemical_formula_weight         254.31

loop_
_atom_type_symbol
_atom_type_description
_atom_type_scat_dispersion_real
_atom_type_scat_dispersion_imag
_atom_type_scat_source
C C 0.0181 0.0091 'International Tables Vol C Tables 4.2.6.8 and 6.1.1.4'
H H 0.0000 0.0000 'International Tables Vol C Tables 4.2.6.8 and 6.1.1.4'

_symmetry_cell_setting           triclinic
_symmetry_space_group_name_H-M   P-1

loop_
_symmetry_equiv_pos_as_xyz
'x, y, z'
'-x, -y, -z'

_cell_length_a                   9.63210(10)
_cell_length_b                   11.09430(10)
_cell_length_c                   14.70220(10)
_cell_angle_alpha                67.8620(10)
_cell_angle_beta                 79.8830(10)
_cell_angle_gamma                69.2190(10)
_cell_volume                     1359.00(2)
_cell_formula_units_Z            4
_cell_measurement_temperature    223(2)
_cell_measurement_reflns_used    4052
_cell_measurement_theta_min      0.88
_cell_measurement_theta_max      68.25

_exptl_crystal_description       prism
_exptl_crystal_colour            colourless
_exptl_crystal_size_max          0.40
_exptl_crystal_size_mid          0.25
_exptl_crystal_size_min          0.20
_exptl_crystal_density_meas      ?
_exptl_crystal_density_diffrn    1.243
_exptl_crystal_density_method    'not measured'
_exptl_crystal_F_000             536
_exptl_absorpt_coefficient_mu    0.532
_exptl_absorpt_correction_type   multi-scan
_exptl_absorpt_correction_T_min  0.8154
_exptl_absorpt_correction_T_max  0.9011
_exptl_absorpt_process_details   
'Denzo (Otwinowski, Borek, Majewski & Minor, 2003)'

_exptl_special_details           
; 
 ? 
;

_diffrn_ambient_temperature      223(2)
_diffrn_radiation_wavelength     1.54178
_diffrn_radiation_type           CuK\a
_diffrn_radiation_source         'fine-focus sealed tube'
_diffrn_radiation_monochromator  graphite
_diffrn_measurement_device_type  'Nonius KappaCCD APEXII'
_diffrn_measurement_method       '\w and \f scans'
_diffrn_detector_area_resol_mean ?
_diffrn_standards_number         ?
_diffrn_standards_interval_count ?
_diffrn_standards_interval_time  ?
_diffrn_standards_decay_%        ?
_diffrn_reflns_number            15068
_diffrn_reflns_av_R_equivalents  0.029
_diffrn_reflns_av_sigmaI/netI    0.0237
_diffrn_reflns_limit_h_min       0
_diffrn_reflns_limit_h_max       11
_diffrn_reflns_limit_k_min       -11
_diffrn_reflns_limit_k_max       12
_diffrn_reflns_limit_l_min       -16
_diffrn_reflns_limit_l_max       17
_diffrn_reflns_theta_min         3.25
_diffrn_reflns_theta_max         66.76
_reflns_number_total             4558
_reflns_number_gt                4312
_reflns_threshold_expression     >2sigma(I)

_computing_data_collection       'Collect (Nonius B.V., 1998)'
_computing_cell_refinement       'Collect (Nonius B.V., 1998)'
_computing_data_reduction        'Denzo-SMN (Otwinowski & Minor, 1997)'
_computing_structure_solution    'SHELXS-97 (Sheldrick, 1990)'
_computing_structure_refinement  'SHELXL-97 (Sheldrick, 1997)'
_computing_molecular_graphics    'XP (BrukerAXS, 2000)'
_computing_publication_material  'SHELXL-97 (Sheldrick, 1997)'


_refine_special_details          
; 
 Refinement of F^2^ against ALL reflections.  The weighted R-factor wR and 
 goodness of fit S are based on F^2^, conventional R-factors R are based 
 on F, with F set to zero for negative F^2^. The threshold expression of 
 F^2^ > 2sigma(F^2^) is used only for calculating R-factors(gt) etc. and is 
 not relevant to the choice of reflections for refinement.  R-factors based 
 on F^2^ are statistically about twice as large as those based on F, and R- 
 factors based on ALL data will be even larger. 
;

_refine_ls_structure_factor_coef Fsqd
_refine_ls_matrix_type           full
_refine_ls_weighting_scheme      calc
_refine_ls_weighting_details     
'calc w=1/[\s^2^(Fo^2^)+(0.0528P)^2^+0.2060P] where P=(Fo^2^+2Fc^2^)/3'
_atom_sites_solution_primary     direct
_atom_sites_solution_secondary   difmap
_atom_sites_solution_hydrogens   geom
_refine_ls_hydrogen_treatment    constr
_refine_ls_extinction_method     none
_refine_ls_extinction_coef       ?
_refine_ls_number_reflns         4558
_refine_ls_number_parameters     361
_refine_ls_number_restraints     0
_refine_ls_R_factor_all          0.0397
_refine_ls_R_factor_gt           0.0380
_refine_ls_wR_factor_ref         0.1029
_refine_ls_wR_factor_gt          0.1009
_refine_ls_goodness_of_fit_ref   1.057
_refine_ls_restrained_S_all      1.057
_refine_ls_shift/su_max          0.000
_refine_ls_shift/su_mean         0.000

loop_
_atom_site_label
_atom_site_type_symbol
_atom_site_fract_x
_atom_site_fract_y
_atom_site_fract_z
_atom_site_U_iso_or_equiv
_atom_site_adp_type
_atom_site_occupancy
_atom_site_symmetry_multiplicity
_atom_site_calc_flag
_atom_site_refinement_flags
_atom_site_disorder_assembly
_atom_site_disorder_group
C1B C 0.71659(12) 0.91998(11) 0.32426(8) 0.0399(2) Uani 1 1 d . . .
C2B C 0.62915(13) 1.05136(12) 0.31426(9) 0.0489(3) Uani 1 1 d . . .
H2B H 0.5807 1.0719 0.3705 0.059 Uiso 1 1 calc R . .
C3B C 0.60944(14) 1.15773(12) 0.22117(10) 0.0539(3) Uani 1 1 d . . .
H3B H 0.5495 1.2474 0.2168 0.065 Uiso 1 1 calc R . .
C4B C 0.67635(14) 1.13107(12) 0.13870(9) 0.0502(3) Uani 1 1 d . . .
H4B H 0.6633 1.2027 0.0777 0.060 Uiso 1 1 calc R . .
C5B C 0.76648(12) 0.99546(11) 0.14321(8) 0.0416(3) Uani 1 1 d . . .
C6B C 0.83275(13) 0.96513(12) 0.05858(8) 0.0447(3) Uani 1 1 d . . .
H6B H 0.8206 1.0368 -0.0024 0.054 Uiso 1 1 calc R . .
C7B C 0.91646(12) 0.83190(12) 0.06151(8) 0.0418(3) Uani 1 1 d . . .
C8B C 0.98395(13) 0.79881(14) -0.02455(9) 0.0503(3) Uani 1 1 d . . .
H8B H 0.9758 0.8693 -0.0861 0.060 Uiso 1 1 calc R . .
C9B C 1.05963(14) 0.66710(15) -0.01865(9) 0.0546(3) Uani 1 1 d . . .
H9B H 1.1037 0.6476 -0.0759 0.066 Uiso 1 1 calc R . .
C10B C 1.07278(13) 0.55900(14) 0.07297(9) 0.0518(3) Uani 1 1 d . . .
H10B H 1.1240 0.4681 0.0759 0.062 Uiso 1 1 calc R . .
C11B C 1.01165(12) 0.58590(12) 0.15694(9) 0.0446(3) Uani 1 1 d . . .
H11B H 1.0214 0.5131 0.2173 0.054 Uiso 1 1 calc R . .
C12B C 0.93303(11) 0.72273(11) 0.15477(8) 0.0392(2) Uani 1 1 d . . .
C13B C 0.86951(11) 0.75357(11) 0.23977(8) 0.0384(2) Uani 1 1 d . . .
H13B H 0.8825 0.6819 0.3008 0.046 Uiso 1 1 calc R . .
C14B C 0.78739(11) 0.88707(11) 0.23734(8) 0.0380(2) Uani 1 1 d . . .
C21B C 0.73600(12) 0.81253(11) 0.42372(8) 0.0386(2) Uani 1 1 d . . .
C22B C 0.87686(12) 0.73462(12) 0.46086(8) 0.0448(3) Uani 1 1 d . . .
H22B H 0.9620 0.7498 0.4225 0.054 Uiso 1 1 calc R . .
C23B C 0.89194(13) 0.63544(13) 0.55361(9) 0.0502(3) Uani 1 1 d . . .
H23B H 0.9871 0.5837 0.5778 0.060 Uiso 1 1 calc R . .
C24B C 0.76697(14) 0.61220(13) 0.61099(9) 0.0496(3) Uani 1 1 d . . .
H24B H 0.7775 0.5441 0.6736 0.060 Uiso 1 1 calc R . .
C25B C 0.62705(13) 0.68932(12) 0.57587(8) 0.0470(3) Uani 1 1 d . . .
H25B H 0.5423 0.6743 0.6149 0.056 Uiso 1 1 calc R . .
C26B C 0.61150(12) 0.78890(12) 0.48312(8) 0.0426(3) Uani 1 1 d . . .
H26B H 0.5159 0.8412 0.4599 0.051 Uiso 1 1 calc R . .
C1A C 0.34992(12) 0.88910(11) 0.21604(8) 0.0398(3) Uani 1 1 d . . .
C2A C 0.33795(14) 1.02217(12) 0.15931(9) 0.0487(3) Uani 1 1 d . . .
H2A H 0.3735 1.0419 0.0933 0.058 Uiso 1 1 calc R . .
C3A C 0.27345(15) 1.13125(12) 0.19719(10) 0.0554(3) Uani 1 1 d . . .
H3A H 0.2669 1.2214 0.1560 0.067 Uiso 1 1 calc R . .
C4A C 0.22152(13) 1.10728(12) 0.29150(10) 0.0517(3) Uani 1 1 d . . .
H4A H 0.1762 1.1811 0.3148 0.062 Uiso 1 1 calc R . .
C5A C 0.23485(12) 0.97029(11) 0.35649(8) 0.0422(3) Uani 1 1 d . . .
C6A C 0.19141(12) 0.94291(12) 0.45606(9) 0.0455(3) Uani 1 1 d . . .
H6A H 0.1455 1.0167 0.4794 0.055 Uiso 1 1 calc R . .
C7A C 0.21421(11) 0.80907(12) 0.52208(8) 0.0415(3) Uani 1 1 d . . .
C8A C 0.17781(13) 0.77927(14) 0.62502(9) 0.0502(3) Uani 1 1 d . . .
H8A H 0.1298 0.8516 0.6495 0.060 Uiso 1 1 calc R . .
C9A C 0.21184(14) 0.64769(15) 0.68776(9) 0.0537(3) Uani 1 1 d . . .
H9A H 0.1889 0.6299 0.7554 0.064 Uiso 1 1 calc R . .
C10A C 0.28186(13) 0.53644(13) 0.65230(8) 0.0492(3) Uani 1 1 d . . .
H10A H 0.3062 0.4459 0.6968 0.059 Uiso 1 1 calc R . .
C11A C 0.31395(12) 0.56026(12) 0.55432(8) 0.0423(3) Uani 1 1 d . . .
H11A H 0.3572 0.4858 0.5316 0.051 Uiso 1 1 calc R . .
C12A C 0.28275(11) 0.69696(11) 0.48575(8) 0.0377(2) Uani 1 1 d . . .
C13A C 0.32260(11) 0.72444(11) 0.38527(8) 0.0374(2) Uani 1 1 d . . .
H13A H 0.3653 0.6507 0.3617 0.045 Uiso 1 1 calc R . .
C14A C 0.30073(11) 0.85831(11) 0.31901(8) 0.0376(2) Uani 1 1 d . . .
C21A C 0.41832(12) 0.77931(11) 0.17144(7) 0.0381(2) Uani 1 1 d . . .
C22A C 0.34645(12) 0.68710(12) 0.17563(8) 0.0433(3) Uani 1 1 d . . .
H22A H 0.2519 0.6936 0.2076 0.052 Uiso 1 1 calc R . .
C23A C 0.41319(13) 0.58643(13) 0.13323(9) 0.0483(3) Uani 1 1 d . . .
H23A H 0.3638 0.5251 0.1370 0.058 Uiso 1 1 calc R . .
C24A C 0.55221(13) 0.57554(13) 0.08534(8) 0.0487(3) Uani 1 1 d . . .
H24A H 0.5975 0.5067 0.0572 0.058 Uiso 1 1 calc R . .
C25A C 0.62407(13) 0.66700(13) 0.07930(8) 0.0472(3) Uani 1 1 d . . .
H25A H 0.7180 0.6607 0.0464 0.057 Uiso 1 1 calc R . .
C26A C 0.55766(12) 0.76768(12) 0.12162(8) 0.0430(3) Uani 1 1 d . . .
H26A H 0.6072 0.8293 0.1168 0.052 Uiso 1 1 calc R . .

loop_
_atom_site_aniso_label
_atom_site_aniso_U_11
_atom_site_aniso_U_22
_atom_site_aniso_U_33
_atom_site_aniso_U_23
_atom_site_aniso_U_13
_atom_site_aniso_U_12
C1B 0.0381(5) 0.0410(6) 0.0437(6) -0.0173(5) -0.0025(4) -0.0127(4)
C2B 0.0499(7) 0.0450(6) 0.0515(7) -0.0210(5) -0.0022(5) -0.0100(5)
C3B 0.0558(7) 0.0372(6) 0.0640(8) -0.0167(6) -0.0070(6) -0.0080(5)
C4B 0.0540(7) 0.0385(6) 0.0533(7) -0.0073(5) -0.0079(5) -0.0156(5)
C5B 0.0416(6) 0.0408(6) 0.0447(6) -0.0110(5) -0.0038(5) -0.0186(5)
C6B 0.0481(6) 0.0474(6) 0.0391(6) -0.0071(5) -0.0029(5) -0.0236(5)
C7B 0.0386(6) 0.0525(6) 0.0406(6) -0.0164(5) 0.0005(4) -0.0222(5)
C8B 0.0483(6) 0.0687(8) 0.0407(6) -0.0197(6) 0.0042(5) -0.0285(6)
C9B 0.0472(7) 0.0769(9) 0.0501(7) -0.0351(7) 0.0073(5) -0.0217(6)
C10B 0.0424(6) 0.0611(7) 0.0581(7) -0.0332(6) -0.0012(5) -0.0104(5)
C11B 0.0388(6) 0.0492(6) 0.0478(6) -0.0206(5) -0.0051(5) -0.0107(5)
C12B 0.0337(5) 0.0464(6) 0.0417(6) -0.0169(5) -0.0020(4) -0.0154(5)
C13B 0.0378(5) 0.0404(6) 0.0379(5) -0.0127(4) -0.0034(4) -0.0132(4)
C14B 0.0359(5) 0.0400(6) 0.0408(6) -0.0138(5) -0.0033(4) -0.0144(4)
C21B 0.0398(5) 0.0402(6) 0.0401(6) -0.0202(5) -0.0017(4) -0.0106(4)
C22B 0.0385(6) 0.0541(7) 0.0435(6) -0.0217(5) -0.0007(5) -0.0118(5)
C23B 0.0454(6) 0.0542(7) 0.0476(6) -0.0193(5) -0.0115(5) -0.0056(5)
C24B 0.0601(7) 0.0502(7) 0.0395(6) -0.0144(5) -0.0064(5) -0.0175(6)
C25B 0.0491(6) 0.0543(7) 0.0434(6) -0.0213(5) 0.0037(5) -0.0209(5)
C26B 0.0375(6) 0.0467(6) 0.0460(6) -0.0213(5) -0.0018(5) -0.0105(5)
C1A 0.0370(5) 0.0405(6) 0.0396(6) -0.0103(4) -0.0053(4) -0.0115(4)
C2A 0.0538(7) 0.0431(6) 0.0434(6) -0.0072(5) -0.0064(5) -0.0149(5)
C3A 0.0621(8) 0.0360(6) 0.0595(8) -0.0062(5) -0.0124(6) -0.0120(5)
C4A 0.0486(7) 0.0366(6) 0.0665(8) -0.0191(5) -0.0095(6) -0.0047(5)
C5A 0.0347(5) 0.0390(6) 0.0505(6) -0.0164(5) -0.0054(5) -0.0063(4)
C6A 0.0363(6) 0.0468(6) 0.0559(7) -0.0275(5) -0.0009(5) -0.0061(5)
C7A 0.0312(5) 0.0510(6) 0.0456(6) -0.0227(5) 0.0005(4) -0.0113(5)
C8A 0.0417(6) 0.0676(8) 0.0496(7) -0.0326(6) 0.0062(5) -0.0173(6)
C9A 0.0522(7) 0.0758(9) 0.0389(6) -0.0226(6) 0.0051(5) -0.0271(6)
C10A 0.0476(6) 0.0580(7) 0.0410(6) -0.0110(5) -0.0007(5) -0.0226(6)
C11A 0.0399(6) 0.0460(6) 0.0411(6) -0.0146(5) 0.0000(4) -0.0148(5)
C12A 0.0304(5) 0.0439(6) 0.0401(6) -0.0164(5) -0.0005(4) -0.0115(4)
C13A 0.0344(5) 0.0380(5) 0.0400(6) -0.0166(4) -0.0007(4) -0.0087(4)
C14A 0.0321(5) 0.0380(6) 0.0411(6) -0.0132(4) -0.0044(4) -0.0084(4)
C21A 0.0395(5) 0.0408(6) 0.0305(5) -0.0071(4) -0.0051(4) -0.0124(4)
C22A 0.0402(6) 0.0493(6) 0.0410(6) -0.0135(5) 0.0004(5) -0.0180(5)
C23A 0.0526(7) 0.0504(7) 0.0479(6) -0.0175(5) -0.0037(5) -0.0220(5)
C24A 0.0515(7) 0.0530(7) 0.0434(6) -0.0216(5) -0.0032(5) -0.0127(5)
C25A 0.0421(6) 0.0602(7) 0.0394(6) -0.0188(5) 0.0028(5) -0.0164(5)
C26A 0.0428(6) 0.0493(6) 0.0376(6) -0.0116(5) -0.0014(4) -0.0194(5)

_geom_special_details            
; 
 All esds (except the esd in the dihedral angle between two l.s. planes) 
 are estimated using the full covariance matrix.  The cell esds are taken 
 into account individually in the estimation of esds in distances, angles 
 and torsion angles; correlations between esds in cell parameters are only 
 used when they are defined by crystal symmetry.  An approximate (isotropic) 
 treatment of cell esds is used for estimating esds involving l.s. planes. 
;

loop_
_geom_bond_atom_site_label_1
_geom_bond_atom_site_label_2
_geom_bond_distance
_geom_bond_site_symmetry_2
_geom_bond_publ_flag
C1B C2B 1.3661(16) . ?
C1B C14B 1.4492(15) . ?
C1B C21B 1.4894(15) . ?
C2B C3B 1.4202(18) . ?
C2B H2B 0.9400 . ?
C3B C4B 1.3541(18) . ?
C3B H3B 0.9400 . ?
C4B C5B 1.4282(16) . ?
C4B H4B 0.9400 . ?
C5B C6B 1.3975(16) . ?
C5B C14B 1.4400(15) . ?
C6B C7B 1.3983(17) . ?
C6B H6B 0.9400 . ?
C7B C8B 1.4318(16) . ?
C7B C12B 1.4355(16) . ?
C8B C9B 1.3582(19) . ?
C8B H8B 0.9400 . ?
C9B C10B 1.4154(19) . ?
C9B H9B 0.9400 . ?
C10B C11B 1.3628(17) . ?
C10B H10B 0.9400 . ?
C11B C12B 1.4266(16) . ?
C11B H11B 0.9400 . ?
C12B C13B 1.3994(15) . ?
C13B C14B 1.3997(15) . ?
C13B H13B 0.9400 . ?
C21B C26B 1.3972(15) . ?
C21B C22B 1.3995(15) . ?
C22B C23B 1.3844(17) . ?
C22B H22B 0.9400 . ?
C23B C24B 1.3880(18) . ?
C23B H23B 0.9400 . ?
C24B C25B 1.3815(17) . ?
C24B H24B 0.9400 . ?
C25B C26B 1.3861(17) . ?
C25B H25B 0.9400 . ?
C26B H26B 0.9400 . ?
C1A C2A 1.3687(16) . ?
C1A C14A 1.4512(15) . ?
C1A C21A 1.4929(15) . ?
C2A C3A 1.4191(18) . ?
C2A H2A 0.9400 . ?
C3A C4A 1.3477(19) . ?
C3A H3A 0.9400 . ?
C4A C5A 1.4316(16) . ?
C4A H4A 0.9400 . ?
C5A C6A 1.3965(17) . ?
C5A C14A 1.4435(15) . ?
C6A C7A 1.3973(17) . ?
C6A H6A 0.9400 . ?
C7A C8A 1.4288(16) . ?
C7A C12A 1.4360(16) . ?
C8A C9A 1.3568(19) . ?
C8A H8A 0.9400 . ?
C9A C10A 1.4215(19) . ?
C9A H9A 0.9400 . ?
C10A C11A 1.3621(16) . ?
C10A H10A 0.9400 . ?
C11A C12A 1.4274(16) . ?
C11A H11A 0.9400 . ?
C12A C13A 1.4026(15) . ?
C13A C14A 1.3995(15) . ?
C13A H13A 0.9400 . ?
C21A C26A 1.3991(15) . ?
C21A C22A 1.4034(15) . ?
C22A C23A 1.3870(17) . ?
C22A H22A 0.9400 . ?
C23A C24A 1.3862(17) . ?
C23A H23A 0.9400 . ?
C24A C25A 1.3876(17) . ?
C24A H24A 0.9400 . ?
C25A C26A 1.3860(17) . ?
C25A H25A 0.9400 . ?
C26A H26A 0.9400 . ?

loop_
_geom_angle_atom_site_label_1
_geom_angle_atom_site_label_2
_geom_angle_atom_site_label_3
_geom_angle
_geom_angle_site_symmetry_1
_geom_angle_site_symmetry_3
_geom_angle_publ_flag
C2B C1B C14B 119.24(10) . . ?
C2B C1B C21B 119.73(10) . . ?
C14B C1B C21B 121.02(9) . . ?
C1B C2B C3B 121.74(11) . . ?
C1B C2B H2B 119.1 . . ?
C3B C2B H2B 119.1 . . ?
C4B C3B C2B 120.52(11) . . ?
C4B C3B H3B 119.7 . . ?
C2B C3B H3B 119.7 . . ?
C3B C4B C5B 120.85(11) . . ?
C3B C4B H4B 119.6 . . ?
C5B C4B H4B 119.6 . . ?
C6B C5B C4B 121.68(10) . . ?
C6B C5B C14B 119.33(10) . . ?
C4B C5B C14B 118.99(10) . . ?
C5B C6B C7B 122.28(10) . . ?
C5B C6B H6B 118.9 . . ?
C7B C6B H6B 118.9 . . ?
C6B C7B C8B 123.02(11) . . ?
C6B C7B C12B 118.57(10) . . ?
C8B C7B C12B 118.41(11) . . ?
C9B C8B C7B 120.98(12) . . ?
C9B C8B H8B 119.5 . . ?
C7B C8B H8B 119.5 . . ?
C8B C9B C10B 120.62(11) . . ?
C8B C9B H9B 119.7 . . ?
C10B C9B H9B 119.7 . . ?
C11B C10B C9B 120.40(12) . . ?
C11B C10B H10B 119.8 . . ?
C9B C10B H10B 119.8 . . ?
C10B C11B C12B 121.08(11) . . ?
C10B C11B H11B 119.5 . . ?
C12B C11B H11B 119.5 . . ?
C13B C12B C11B 122.39(10) . . ?
C13B C12B C7B 119.13(10) . . ?
C11B C12B C7B 118.47(10) . . ?
C12B C13B C14B 122.47(10) . . ?
C12B C13B H13B 118.8 . . ?
C14B C13B H13B 118.8 . . ?
C13B C14B C5B 118.16(10) . . ?
C13B C14B C1B 123.14(10) . . ?
C5B C14B C1B 118.63(10) . . ?
C26B C21B C22B 118.31(10) . . ?
C26B C21B C1B 119.95(9) . . ?
C22B C21B C1B 121.73(10) . . ?
C23B C22B C21B 120.62(10) . . ?
C23B C22B H22B 119.7 . . ?
C21B C22B H22B 119.7 . . ?
C22B C23B C24B 120.21(11) . . ?
C22B C23B H23B 119.9 . . ?
C24B C23B H23B 119.9 . . ?
C25B C24B C23B 119.89(11) . . ?
C25B C24B H24B 120.1 . . ?
C23B C24B H24B 120.1 . . ?
C24B C25B C26B 120.06(11) . . ?
C24B C25B H25B 120.0 . . ?
C26B C25B H25B 120.0 . . ?
C25B C26B C21B 120.90(10) . . ?
C25B C26B H26B 119.6 . . ?
C21B C26B H26B 119.6 . . ?
C2A C1A C14A 118.85(10) . . ?
C2A C1A C21A 119.22(10) . . ?
C14A C1A C21A 121.89(9) . . ?
C1A C2A C3A 121.95(11) . . ?
C1A C2A H2A 119.0 . . ?
C3A C2A H2A 119.0 . . ?
C4A C3A C2A 120.87(11) . . ?
C4A C3A H3A 119.6 . . ?
C2A C3A H3A 119.6 . . ?
C3A C4A C5A 120.52(11) . . ?
C3A C4A H4A 119.7 . . ?
C5A C4A H4A 119.7 . . ?
C6A C5A C4A 121.13(11) . . ?
C6A C5A C14A 119.66(10) . . ?
C4A C5A C14A 119.15(11) . . ?
C5A C6A C7A 121.92(10) . . ?
C5A C6A H6A 119.0 . . ?
C7A C6A H6A 119.0 . . ?
C6A C7A C8A 122.50(11) . . ?
C6A C7A C12A 118.73(10) . . ?
C8A C7A C12A 118.71(11) . . ?
C9A C8A C7A 120.69(12) . . ?
C9A C8A H8A 119.7 . . ?
C7A C8A H8A 119.7 . . ?
C8A C9A C10A 120.75(11) . . ?
C8A C9A H9A 119.6 . . ?
C10A C9A H9A 119.6 . . ?
C11A C10A C9A 120.41(12) . . ?
C11A C10A H10A 119.8 . . ?
C9A C10A H10A 119.8 . . ?
C10A C11A C12A 120.82(11) . . ?
C10A C11A H11A 119.6 . . ?
C12A C11A H11A 119.6 . . ?
C13A C12A C11A 121.98(10) . . ?
C13A C12A C7A 119.41(10) . . ?
C11A C12A C7A 118.56(10) . . ?
C14A C13A C12A 122.02(10) . . ?
C14A C13A H13A 119.0 . . ?
C12A C13A H13A 119.0 . . ?
C13A C14A C5A 118.22(10) . . ?
C13A C14A C1A 123.08(10) . . ?
C5A C14A C1A 118.57(10) . . ?
C26A C21A C22A 117.78(10) . . ?
C26A C21A C1A 119.87(9) . . ?
C22A C21A C1A 122.35(9) . . ?
C23A C22A C21A 120.81(10) . . ?
C23A C22A H22A 119.6 . . ?
C21A C22A H22A 119.6 . . ?
C24A C23A C22A 120.48(11) . . ?
C24A C23A H23A 119.8 . . ?
C22A C23A H23A 119.8 . . ?
C23A C24A C25A 119.51(11) . . ?
C23A C24A H24A 120.2 . . ?
C25A C24A H24A 120.2 . . ?
C26A C25A C24A 120.14(11) . . ?
C26A C25A H25A 119.9 . . ?
C24A C25A H25A 119.9 . . ?
C25A C26A C21A 121.27(10) . . ?
C25A C26A H26A 119.4 . . ?
C21A C26A H26A 119.4 . . ?

loop_
_geom_torsion_atom_site_label_1
_geom_torsion_atom_site_label_2
_geom_torsion_atom_site_label_3
_geom_torsion_atom_site_label_4
_geom_torsion
_geom_torsion_site_symmetry_1
_geom_torsion_site_symmetry_2
_geom_torsion_site_symmetry_3
_geom_torsion_site_symmetry_4
_geom_torsion_publ_flag
C14B C1B C2B C3B -2.03(17) . . . . ?
C21B C1B C2B C3B 178.88(10) . . . . ?
C1B C2B C3B C4B 0.74(19) . . . . ?
C2B C3B C4B C5B 0.81(19) . . . . ?
C3B C4B C5B C6B 178.02(11) . . . . ?
C3B C4B C5B C14B -0.96(17) . . . . ?
C4B C5B C6B C7B -177.46(10) . . . . ?
C14B C5B C6B C7B 1.52(16) . . . . ?
C5B C6B C7B C8B 179.41(10) . . . . ?
C5B C6B C7B C12B 0.75(16) . . . . ?
C6B C7B C8B C9B -177.48(11) . . . . ?
C12B C7B C8B C9B 1.18(16) . . . . ?
C7B C8B C9B C10B 0.40(18) . . . . ?
C8B C9B C10B C11B -1.09(18) . . . . ?
C9B C10B C11B C12B 0.13(17) . . . . ?
C10B C11B C12B C13B -179.78(10) . . . . ?
C10B C11B C12B C7B 1.44(16) . . . . ?
C6B C7B C12B C13B -2.16(15) . . . . ?
C8B C7B C12B C13B 179.12(9) . . . . ?
C6B C7B C12B C11B 176.66(10) . . . . ?
C8B C7B C12B C11B -2.07(15) . . . . ?
C11B C12B C13B C14B -177.45(10) . . . . ?
C7B C12B C13B C14B 1.31(15) . . . . ?
C12B C13B C14B C5B 0.94(15) . . . . ?
C12B C13B C14B C1B 177.79(9) . . . . ?
C6B C5B C14B C13B -2.35(15) . . . . ?
C4B C5B C14B C13B 176.66(10) . . . . ?
C6B C5B C14B C1B -179.34(9) . . . . ?
C4B C5B C14B C1B -0.33(15) . . . . ?
C2B C1B C14B C13B -175.04(10) . . . . ?
C21B C1B C14B C13B 4.05(15) . . . . ?
C2B C1B C14B C5B 1.79(15) . . . . ?
C21B C1B C14B C5B -179.12(9) . . . . ?
C2B C1B C21B C26B 54.87(15) . . . . ?
C14B C1B C21B C26B -124.21(11) . . . . ?
C2B C1B C21B C22B -124.13(12) . . . . ?
C14B C1B C21B C22B 56.79(14) . . . . ?
C26B C21B C22B C23B 0.91(16) . . . . ?
C1B C21B C22B C23B 179.92(10) . . . . ?
C21B C22B C23B C24B -0.05(18) . . . . ?
C22B C23B C24B C25B -0.71(18) . . . . ?
C23B C24B C25B C26B 0.58(18) . . . . ?
C24B C25B C26B C21B 0.30(17) . . . . ?
C22B C21B C26B C25B -1.03(16) . . . . ?
C1B C21B C26B C25B 179.94(10) . . . . ?
C14A C1A C2A C3A -2.61(17) . . . . ?
C21A C1A C2A C3A 179.71(10) . . . . ?
C1A C2A C3A C4A 0.18(19) . . . . ?
C2A C3A C4A C5A 2.08(19) . . . . ?
C3A C4A C5A C6A 175.30(11) . . . . ?
C3A C4A C5A C14A -1.82(17) . . . . ?
C4A C5A C6A C7A -174.94(10) . . . . ?
C14A C5A C6A C7A 2.17(16) . . . . ?
C5A C6A C7A C8A 176.47(10) . . . . ?
C5A C6A C7A C12A -0.76(16) . . . . ?
C6A C7A C8A C9A -175.03(11) . . . . ?
C12A C7A C8A C9A 2.19(17) . . . . ?
C7A C8A C9A C10A -1.22(18) . . . . ?
C8A C9A C10A C11A -0.98(18) . . . . ?
C9A C10A C11A C12A 2.15(17) . . . . ?
C10A C11A C12A C13A 176.17(10) . . . . ?
C10A C11A C12A C7A -1.12(16) . . . . ?
C6A C7A C12A C13A -1.06(15) . . . . ?
C8A C7A C12A C13A -178.39(9) . . . . ?
C6A C7A C12A C11A 176.30(9) . . . . ?
C8A C7A C12A C11A -1.03(15) . . . . ?
C11A C12A C13A C14A -175.80(9) . . . . ?
C7A C12A C13A C14A 1.47(15) . . . . ?
C12A C13A C14A C5A -0.07(15) . . . . ?
C12A C13A C14A C1A 175.77(9) . . . . ?
C6A C5A C14A C13A -1.73(15) . . . . ?
C4A C5A C14A C13A 175.43(10) . . . . ?
C6A C5A C14A C1A -177.76(9) . . . . ?
C4A C5A C14A C1A -0.60(15) . . . . ?
C2A C1A C14A C13A -173.08(10) . . . . ?
C21A C1A C14A C13A 4.54(16) . . . . ?
C2A C1A C14A C5A 2.75(15) . . . . ?
C21A C1A C14A C5A -179.64(9) . . . . ?
C2A C1A C21A C26A 52.07(14) . . . . ?
C14A C1A C21A C26A -125.53(11) . . . . ?
C2A C1A C21A C22A -126.62(12) . . . . ?
C14A C1A C21A C22A 55.77(14) . . . . ?
C26A C21A C22A C23A 1.17(16) . . . . ?
C1A C21A C22A C23A 179.89(10) . . . . ?
C21A C22A C23A C24A -0.34(17) . . . . ?
C22A C23A C24A C25A -0.53(18) . . . . ?
C23A C24A C25A C26A 0.55(17) . . . . ?
C24A C25A C26A C21A 0.32(17) . . . . ?
C22A C21A C26A C25A -1.16(16) . . . . ?
C1A C21A C26A C25A -179.91(10) . . . . ?

_diffrn_measured_fraction_theta_max 0.946
_diffrn_reflns_theta_full        66.76
_diffrn_measured_fraction_theta_full 0.946
_refine_diff_density_max         0.133
_refine_diff_density_min         -0.113
_refine_diff_density_rms         0.024
####################################################################### 
# 
# This file contains crystal structure data downloaded from the 
# Cambridge Structural Database (CSD) hosted by the Cambridge 
# Crystallographic Data Centre (CCDC).
# 
# Full information about CCDC data access policies and citation 
# guidelines are available at http://www.ccdc.cam.ac.uk/access/V1 
# 
# Audit and citation data items may have been added by the CCDC. 
# Please retain this information to preserve the provenance of 
# this file and to allow appropriate attribution of the data. 
# 
#######################################################################

data_glo7606
_database_code_depnum_ccdc_archive 'CCDC 1013417'
_audit_update_record             
;
2014-07-11 deposited with the CCDC.
2015-01-12 downloaded from the CCDC.
;

_audit_creation_method           SHELXL-97
_chemical_name_systematic        
; 
 ? 
;
_chemical_name_common            ?
_chemical_melting_point          ?
_chemical_formula_moiety         ?
_chemical_formula_sum            'C24 H16'
_chemical_formula_weight         304.37

loop_
_atom_type_symbol
_atom_type_description
_atom_type_scat_dispersion_real
_atom_type_scat_dispersion_imag
_atom_type_scat_source
C C 0.0181 0.0091 'International Tables Vol C Tables 4.2.6.8 and 6.1.1.4'
H H 0.0000 0.0000 'International Tables Vol C Tables 4.2.6.8 and 6.1.1.4'

_symmetry_cell_setting           monoclinic
_symmetry_space_group_name_H-M   P21/c

loop_
_symmetry_equiv_pos_as_xyz
'x, y, z'
'-x, y+1/2, -z+1/2'
'-x, -y, -z'
'x, -y-1/2, z-1/2'

_cell_length_a                   19.1157(9)
_cell_length_b                   5.7556(3)
_cell_length_c                   29.6669(11)
_cell_angle_alpha                90.00
_cell_angle_beta                 108.002(3)
_cell_angle_gamma                90.00
_cell_volume                     3104.2(2)
_cell_formula_units_Z            8
_cell_measurement_temperature    223(2)
_cell_measurement_reflns_used    5626
_cell_measurement_theta_min      0.88
_cell_measurement_theta_max      68.25

_exptl_crystal_description       plate
_exptl_crystal_colour            colourless
_exptl_crystal_size_max          0.17
_exptl_crystal_size_mid          0.07
_exptl_crystal_size_min          0.02
_exptl_crystal_density_meas      ?
_exptl_crystal_density_diffrn    1.303
_exptl_crystal_density_method    'not measured'
_exptl_crystal_F_000             1280
_exptl_absorpt_coefficient_mu    0.559
_exptl_absorpt_correction_type   multi-scan
_exptl_absorpt_correction_T_min  0.9110
_exptl_absorpt_correction_T_max  0.9889
_exptl_absorpt_process_details   
'Denzo (Otwinowski, Borek, Majewski & Minor, 2003)'

_exptl_special_details           
; 
 ? 
;

_diffrn_ambient_temperature      223(2)
_diffrn_radiation_wavelength     1.54178
_diffrn_radiation_type           CuK\a
_diffrn_radiation_source         'fine-focus sealed tube'
_diffrn_radiation_monochromator  graphite
_diffrn_measurement_device_type  'Nonius KappaCCD APEXII'
_diffrn_measurement_method       '\w and \f scans'
_diffrn_detector_area_resol_mean ?
_diffrn_standards_number         ?
_diffrn_standards_interval_count ?
_diffrn_standards_interval_time  ?
_diffrn_standards_decay_%        ?
_diffrn_reflns_number            38915
_diffrn_reflns_av_R_equivalents  0.093
_diffrn_reflns_av_sigmaI/netI    0.0385
_diffrn_reflns_limit_h_min       0
_diffrn_reflns_limit_h_max       22
_diffrn_reflns_limit_k_min       0
_diffrn_reflns_limit_k_max       6
_diffrn_reflns_limit_l_min       -35
_diffrn_reflns_limit_l_max       33
_diffrn_reflns_theta_min         3.13
_diffrn_reflns_theta_max         67.38
_reflns_number_total             5320
_reflns_number_gt                3678
_reflns_threshold_expression     >2sigma(I)

_computing_data_collection       'Collect (Nonius B.V., 1998)'
_computing_cell_refinement       'Collect (Nonius B.V., 1998)'
_computing_data_reduction        'Denzo-SMN (Otwinowski & Minor, 1997)'
_computing_structure_solution    'SHELXS-97 (Sheldrick, 1990)'
_computing_structure_refinement  'SHELXL-97 (Sheldrick, 1997)'
_computing_molecular_graphics    'XP (BrukerAXS, 2000)'
_computing_publication_material  'SHELXL-97 (Sheldrick, 1997)'


_refine_special_details          
; 
 Refinement of F^2^ against ALL reflections.  The weighted R-factor wR and 
 goodness of fit S are based on F^2^, conventional R-factors R are based 
 on F, with F set to zero for negative F^2^. The threshold expression of 
 F^2^ > 2sigma(F^2^) is used only for calculating R-factors(gt) etc. and is 
 not relevant to the choice of reflections for refinement.  R-factors based 
 on F^2^ are statistically about twice as large as those based on F, and R- 
 factors based on ALL data will be even larger. 
;

_refine_ls_structure_factor_coef Fsqd
_refine_ls_matrix_type           full
_refine_ls_weighting_scheme      calc
_refine_ls_weighting_details     
'calc w=1/[\s^2^(Fo^2^)+(0.0638P)^2^+1.1470P] where P=(Fo^2^+2Fc^2^)/3'
_atom_sites_solution_primary     direct
_atom_sites_solution_secondary   difmap
_atom_sites_solution_hydrogens   geom
_refine_ls_hydrogen_treatment    constr
_refine_ls_extinction_method     SHELXL
_refine_ls_extinction_coef       0.00100(14)
_refine_ls_extinction_expression Fc^*^=kFc[1+0.001xFc^2^\l^3^/sin(2\q)]^-1/4^
_refine_ls_number_reflns         5320
_refine_ls_number_parameters     434
_refine_ls_number_restraints     0
_refine_ls_R_factor_all          0.0792
_refine_ls_R_factor_gt           0.0497
_refine_ls_wR_factor_ref         0.1448
_refine_ls_wR_factor_gt          0.1229
_refine_ls_goodness_of_fit_ref   1.042
_refine_ls_restrained_S_all      1.042
_refine_ls_shift/su_max          0.000
_refine_ls_shift/su_mean         0.000

loop_
_atom_site_label
_atom_site_type_symbol
_atom_site_fract_x
_atom_site_fract_y
_atom_site_fract_z
_atom_site_U_iso_or_equiv
_atom_site_adp_type
_atom_site_occupancy
_atom_site_symmetry_multiplicity
_atom_site_calc_flag
_atom_site_refinement_flags
_atom_site_disorder_assembly
_atom_site_disorder_group
C1A C 0.49013(13) 0.2399(4) 0.41143(8) 0.0477(6) Uani 1 1 d . . .
C2A C 0.53775(15) 0.0624(4) 0.43214(8) 0.0552(6) Uani 1 1 d . . .
H2A H 0.5250 -0.0402 0.4530 0.066 Uiso 1 1 calc R . .
C3A C 0.60392(15) 0.0319(5) 0.42301(9) 0.0609(7) Uani 1 1 d . . .
H3A H 0.6342 -0.0955 0.4360 0.073 Uiso 1 1 calc R . .
C4A C 0.62489(15) 0.1881(5) 0.39498(8) 0.0588(7) Uani 1 1 d . . .
H4A H 0.6713 0.1729 0.3906 0.071 Uiso 1 1 calc R . .
C5A C 0.57858(13) 0.3707(4) 0.37255(7) 0.0472(6) Uani 1 1 d . . .
C6A C 0.60323(13) 0.5432(4) 0.34426(8) 0.0498(6) Uani 1 1 d . . .
C7A C 0.67617(15) 0.5442(5) 0.34217(9) 0.0627(7) Uani 1 1 d . . .
H7A H 0.7089 0.4271 0.3579 0.075 Uiso 1 1 calc R . .
C8A C 0.70015(17) 0.7124(6) 0.31764(10) 0.0717(9) Uani 1 1 d . . .
H8A H 0.7491 0.7111 0.3172 0.086 Uiso 1 1 calc R . .
C9A C 0.65259(17) 0.8833(6) 0.29358(9) 0.0698(8) Uani 1 1 d . . .
H9A H 0.6689 0.9966 0.2763 0.084 Uiso 1 1 calc R . .
C10A C 0.58171(16) 0.8880(5) 0.29479(8) 0.0608(7) Uani 1 1 d . . .
H10A H 0.5497 1.0050 0.2782 0.073 Uiso 1 1 calc R . .
C11A C 0.55571(13) 0.7213(4) 0.32042(7) 0.0482(6) Uani 1 1 d . . .
C12A C 0.47991(13) 0.7265(4) 0.32183(7) 0.0458(6) Uani 1 1 d . . .
C13A C 0.42958(15) 0.8940(5) 0.29645(8) 0.0570(7) Uani 1 1 d . . .
H13A H 0.4461 1.0112 0.2802 0.068 Uiso 1 1 calc R . .
C14A C 0.35744(15) 0.8918(5) 0.29472(9) 0.0609(7) Uani 1 1 d . . .
H14A H 0.3254 1.0091 0.2783 0.073 Uiso 1 1 calc R . .
C15A C 0.33165(14) 0.7156(5) 0.31726(8) 0.0561(6) Uani 1 1 d . . .
H15A H 0.2815 0.7084 0.3148 0.067 Uiso 1 1 calc R . .
C16A C 0.37939(13) 0.5523(4) 0.34301(8) 0.0506(6) Uani 1 1 d . . .
H16A H 0.3611 0.4324 0.3577 0.061 Uiso 1 1 calc R . .
C17A C 0.45532(13) 0.5583(4) 0.34820(7) 0.0435(5) Uani 1 1 d . . .
C18A C 0.50768(13) 0.3879(4) 0.37787(7) 0.0440(5) Uani 1 1 d . . .
C19A C 0.42754(13) 0.2773(4) 0.43059(7) 0.0463(6) Uani 1 1 d . . .
C20A C 0.37539(14) 0.1053(4) 0.42891(8) 0.0549(6) Uani 1 1 d . . .
H20A H 0.3771 -0.0353 0.4131 0.066 Uiso 1 1 calc R . .
C21A C 0.32126(15) 0.1391(5) 0.45021(9) 0.0601(7) Uani 1 1 d . . .
H21A H 0.2859 0.0228 0.4481 0.072 Uiso 1 1 calc R . .
C22A C 0.31857(14) 0.3409(5) 0.47435(8) 0.0568(7) Uani 1 1 d . . .
H22A H 0.2819 0.3622 0.4890 0.068 Uiso 1 1 calc R . .
C23A C 0.37015(14) 0.5116(5) 0.47694(8) 0.0538(6) Uani 1 1 d . . .
H23A H 0.3691 0.6492 0.4938 0.065 Uiso 1 1 calc R . .
C24A C 0.42345(13) 0.4811(4) 0.45491(8) 0.0484(6) Uani 1 1 d . . .
H24A H 0.4576 0.6004 0.4564 0.058 Uiso 1 1 calc R . .
C1B C -0.00609(12) -0.2606(4) 0.08526(7) 0.0438(5) Uani 1 1 d . . .
C2B C 0.04867(14) -0.4170(4) 0.08499(8) 0.0523(6) Uani 1 1 d . . .
H2B H 0.0406 -0.5234 0.0598 0.063 Uiso 1 1 calc R . .
C3B C 0.11533(14) -0.4205(5) 0.12101(8) 0.0571(7) Uani 1 1 d . . .
H3B H 0.1511 -0.5323 0.1208 0.069 Uiso 1 1 calc R . .
C4B C 0.12886(13) -0.2613(4) 0.15671(8) 0.0511(6) Uani 1 1 d . . .
H4B H 0.1752 -0.2589 0.1800 0.061 Uiso 1 1 calc R . .
C5B C 0.07478(12) -0.1004(4) 0.15938(7) 0.0421(5) Uani 1 1 d . . .
C6B C 0.09102(12) 0.0741(4) 0.19727(7) 0.0426(5) Uani 1 1 d . . .
C7B C 0.15857(13) 0.0747(4) 0.23432(8) 0.0497(6) Uani 1 1 d . . .
H7B H 0.1921 -0.0470 0.2362 0.060 Uiso 1 1 calc R . .
C8B C 0.17626(14) 0.2481(5) 0.26745(8) 0.0554(6) Uani 1 1 d . . .
H8B H 0.2219 0.2458 0.2914 0.066 Uiso 1 1 calc R . .
C9B C 0.12723(14) 0.4264(5) 0.26572(8) 0.0548(6) Uani 1 1 d . . .
H9B H 0.1397 0.5470 0.2881 0.066 Uiso 1 1 calc R . .
C10B C 0.06022(13) 0.4269(4) 0.23117(8) 0.0489(6) Uani 1 1 d . . .
H10B H 0.0267 0.5471 0.2307 0.059 Uiso 1 1 calc R . .
C11B C 0.04037(12) 0.2516(4) 0.19643(7) 0.0414(5) Uani 1 1 d . . .
C12B C -0.03364(12) 0.2395(4) 0.16225(7) 0.0401(5) Uani 1 1 d . . .
C13B C -0.08810(13) 0.4014(4) 0.16342(8) 0.0470(6) Uani 1 1 d . . .
H13B H -0.0746 0.5345 0.1825 0.056 Uiso 1 1 calc R . .
C14B C -0.16057(13) 0.3698(4) 0.13742(8) 0.0494(6) Uani 1 1 d . . .
H14B H -0.1959 0.4825 0.1380 0.059 Uiso 1 1 calc R . .
C15B C -0.18127(13) 0.1701(4) 0.11033(7) 0.0472(6) Uani 1 1 d . . .
H15B H -0.2312 0.1406 0.0946 0.057 Uiso 1 1 calc R . .
C16B C -0.12845(12) 0.0156(4) 0.10657(7) 0.0445(5) Uani 1 1 d . . .
H16B H -0.1431 -0.1176 0.0877 0.053 Uiso 1 1 calc R . .
C17B C -0.05299(12) 0.0512(4) 0.13024(7) 0.0389(5) Uani 1 1 d . . .
C18B C 0.00459(12) -0.1053(4) 0.12433(7) 0.0405(5) Uani 1 1 d . . .
C19B C -0.07142(12) -0.2608(4) 0.04177(7) 0.0443(5) Uani 1 1 d . . .
C20B C -0.11699(14) -0.4542(4) 0.02967(8) 0.0497(6) Uani 1 1 d . . .
H20B H -0.1078 -0.5838 0.0500 0.060 Uiso 1 1 calc R . .
C21B C -0.17562(14) -0.4594(5) -0.01172(8) 0.0549(6) Uani 1 1 d . . .
H21B H -0.2066 -0.5901 -0.0190 0.066 Uiso 1 1 calc R . .
C22B C -0.18860(14) -0.2733(5) -0.04223(9) 0.0582(7) Uani 1 1 d . . .
H22B H -0.2286 -0.2762 -0.0703 0.070 Uiso 1 1 calc R . .
C23B C -0.14275(15) -0.0818(5) -0.03163(8) 0.0563(7) Uani 1 1 d . . .
H23B H -0.1508 0.0438 -0.0529 0.068 Uiso 1 1 calc R . .
C24B C -0.08518(14) -0.0746(4) 0.01005(8) 0.0493(6) Uani 1 1 d . . .
H24B H -0.0548 0.0573 0.0172 0.059 Uiso 1 1 calc R . .

loop_
_atom_site_aniso_label
_atom_site_aniso_U_11
_atom_site_aniso_U_22
_atom_site_aniso_U_33
_atom_site_aniso_U_23
_atom_site_aniso_U_13
_atom_site_aniso_U_12
C1A 0.0565(15) 0.0404(13) 0.0431(11) -0.0005(10) 0.0110(10) -0.0017(11)
C2A 0.0709(18) 0.0423(14) 0.0497(13) 0.0028(11) 0.0147(12) 0.0036(13)
C3A 0.0722(18) 0.0537(16) 0.0499(14) 0.0021(12) 0.0085(13) 0.0194(14)
C4A 0.0595(16) 0.0661(18) 0.0496(13) -0.0028(13) 0.0150(12) 0.0147(14)
C5A 0.0529(14) 0.0484(14) 0.0394(11) -0.0049(10) 0.0130(10) 0.0041(11)
C6A 0.0531(14) 0.0575(15) 0.0402(11) -0.0108(11) 0.0165(10) -0.0023(12)
C7A 0.0580(16) 0.0781(19) 0.0558(14) -0.0116(14) 0.0229(12) 0.0008(15)
C8A 0.0690(19) 0.093(2) 0.0634(16) -0.0230(17) 0.0360(15) -0.0204(18)
C9A 0.085(2) 0.077(2) 0.0584(15) -0.0114(15) 0.0380(15) -0.0227(18)
C10A 0.0738(19) 0.0646(17) 0.0496(13) -0.0011(13) 0.0270(13) -0.0095(14)
C11A 0.0578(15) 0.0513(14) 0.0370(11) -0.0058(11) 0.0168(10) -0.0049(12)
C12A 0.0549(14) 0.0446(13) 0.0367(11) -0.0015(10) 0.0125(10) -0.0011(11)
C13A 0.0700(18) 0.0516(15) 0.0491(13) 0.0101(12) 0.0182(12) 0.0020(13)
C14A 0.0636(17) 0.0628(17) 0.0527(14) 0.0108(13) 0.0126(12) 0.0136(14)
C15A 0.0514(15) 0.0658(17) 0.0480(13) 0.0040(13) 0.0111(11) 0.0056(13)
C16A 0.0540(15) 0.0527(15) 0.0433(12) 0.0022(11) 0.0124(11) -0.0008(12)
C17A 0.0513(14) 0.0399(13) 0.0376(11) -0.0040(10) 0.0115(10) -0.0019(11)
C18A 0.0520(14) 0.0384(12) 0.0389(11) -0.0036(10) 0.0100(10) 0.0009(11)
C19A 0.0519(14) 0.0427(13) 0.0402(11) 0.0040(10) 0.0083(10) -0.0044(11)
C20A 0.0642(16) 0.0423(14) 0.0527(13) -0.0011(11) 0.0099(12) -0.0124(12)
C21A 0.0573(16) 0.0593(17) 0.0612(15) 0.0099(13) 0.0148(13) -0.0174(14)
C22A 0.0499(15) 0.0646(17) 0.0541(14) 0.0114(13) 0.0134(11) -0.0029(13)
C23A 0.0580(15) 0.0522(15) 0.0504(13) -0.0009(11) 0.0157(11) -0.0021(13)
C24A 0.0514(14) 0.0436(13) 0.0479(12) 0.0001(11) 0.0119(11) -0.0079(11)
C1B 0.0522(14) 0.0377(12) 0.0458(12) 0.0002(10) 0.0216(10) 0.0026(11)
C2B 0.0643(16) 0.0467(14) 0.0502(13) -0.0028(11) 0.0238(12) 0.0098(12)
C3B 0.0636(17) 0.0566(16) 0.0563(14) 0.0004(13) 0.0261(13) 0.0167(13)
C4B 0.0484(14) 0.0578(15) 0.0495(13) 0.0013(12) 0.0186(11) 0.0104(12)
C5B 0.0454(13) 0.0414(12) 0.0439(11) 0.0024(10) 0.0201(10) 0.0027(10)
C6B 0.0444(13) 0.0456(13) 0.0417(11) 0.0021(10) 0.0192(10) -0.0017(11)
C7B 0.0481(14) 0.0558(15) 0.0474(12) 0.0007(11) 0.0180(11) 0.0013(12)
C8B 0.0503(15) 0.0672(17) 0.0489(13) -0.0032(13) 0.0157(11) -0.0066(13)
C9B 0.0579(16) 0.0596(16) 0.0493(13) -0.0094(12) 0.0201(12) -0.0123(13)
C10B 0.0531(15) 0.0468(14) 0.0507(13) -0.0084(11) 0.0214(11) -0.0036(12)
C11B 0.0432(13) 0.0416(12) 0.0437(11) -0.0008(10) 0.0197(10) -0.0027(10)
C12B 0.0435(12) 0.0388(12) 0.0414(11) -0.0006(10) 0.0184(9) -0.0002(10)
C13B 0.0525(15) 0.0413(13) 0.0510(12) -0.0034(11) 0.0216(11) 0.0018(11)
C14B 0.0517(15) 0.0465(14) 0.0529(13) -0.0001(11) 0.0203(11) 0.0097(12)
C15B 0.0467(13) 0.0514(14) 0.0437(12) 0.0005(11) 0.0144(10) 0.0053(11)
C16B 0.0509(14) 0.0431(13) 0.0426(11) -0.0014(10) 0.0191(10) -0.0001(11)
C17B 0.0427(12) 0.0383(12) 0.0387(11) 0.0010(9) 0.0172(9) 0.0002(10)
C18B 0.0476(13) 0.0357(12) 0.0429(11) 0.0014(10) 0.0208(10) 0.0010(10)
C19B 0.0539(14) 0.0399(13) 0.0444(12) -0.0057(10) 0.0231(11) 0.0022(11)
C20B 0.0632(16) 0.0410(13) 0.0500(13) -0.0029(11) 0.0248(12) 0.0008(12)
C21B 0.0604(16) 0.0525(15) 0.0551(14) -0.0138(12) 0.0225(12) -0.0038(13)
C22B 0.0587(16) 0.0681(18) 0.0492(13) -0.0094(13) 0.0185(12) 0.0078(14)
C23B 0.0705(17) 0.0548(16) 0.0482(13) 0.0055(12) 0.0251(13) 0.0115(14)
C24B 0.0619(15) 0.0412(13) 0.0498(13) -0.0015(11) 0.0246(11) -0.0007(12)

_geom_special_details            
; 
 All esds (except the esd in the dihedral angle between two l.s. planes) 
 are estimated using the full covariance matrix.  The cell esds are taken 
 into account individually in the estimation of esds in distances, angles 
 and torsion angles; correlations between esds in cell parameters are only 
 used when they are defined by crystal symmetry.  An approximate (isotropic) 
 treatment of cell esds is used for estimating esds involving l.s. planes. 
;

loop_
_geom_bond_atom_site_label_1
_geom_bond_atom_site_label_2
_geom_bond_distance
_geom_bond_site_symmetry_2
_geom_bond_publ_flag
C1A C2A 1.380(3) . ?
C1A C18A 1.427(3) . ?
C1A C19A 1.491(3) . ?
C2A C3A 1.384(4) . ?
C2A H2A 0.9400 . ?
C3A C4A 1.366(4) . ?
C3A H3A 0.9400 . ?
C4A C5A 1.402(3) . ?
C4A H4A 0.9400 . ?
C5A C18A 1.416(3) . ?
C5A C6A 1.468(3) . ?
C6A C11A 1.407(3) . ?
C6A C7A 1.415(3) . ?
C7A C8A 1.372(4) . ?
C7A H7A 0.9400 . ?
C8A C9A 1.380(4) . ?
C8A H8A 0.9400 . ?
C9A C10A 1.367(4) . ?
C9A H9A 0.9400 . ?
C10A C11A 1.407(3) . ?
C10A H10A 0.9400 . ?
C11A C12A 1.463(3) . ?
C12A C13A 1.405(3) . ?
C12A C17A 1.414(3) . ?
C13A C14A 1.364(4) . ?
C13A H13A 0.9400 . ?
C14A C15A 1.386(4) . ?
C14A H14A 0.9400 . ?
C15A C16A 1.367(3) . ?
C15A H15A 0.9400 . ?
C16A C17A 1.412(3) . ?
C16A H16A 0.9400 . ?
C17A C18A 1.481(3) . ?
C19A C24A 1.392(3) . ?
C19A C20A 1.395(3) . ?
C20A C21A 1.383(4) . ?
C20A H20A 0.9400 . ?
C21A C22A 1.373(4) . ?
C21A H21A 0.9400 . ?
C22A C23A 1.377(3) . ?
C22A H22A 0.9400 . ?
C23A C24A 1.381(3) . ?
C23A H23A 0.9400 . ?
C24A H24A 0.9400 . ?
C1B C2B 1.383(3) . ?
C1B C18B 1.428(3) . ?
C1B C19B 1.493(3) . ?
C2B C3B 1.387(3) . ?
C2B H2B 0.9400 . ?
C3B C4B 1.363(3) . ?
C3B H3B 0.9400 . ?
C4B C5B 1.408(3) . ?
C4B H4B 0.9400 . ?
C5B C18B 1.421(3) . ?
C5B C6B 1.467(3) . ?
C6B C11B 1.403(3) . ?
C6B C7B 1.414(3) . ?
C7B C8B 1.368(3) . ?
C7B H7B 0.9400 . ?
C8B C9B 1.380(4) . ?
C8B H8B 0.9400 . ?
C9B C10B 1.371(3) . ?
C9B H9B 0.9400 . ?
C10B C11B 1.408(3) . ?
C10B H10B 0.9400 . ?
C11B C12B 1.466(3) . ?
C12B C13B 1.405(3) . ?
C12B C17B 1.413(3) . ?
C13B C14B 1.373(3) . ?
C13B H13B 0.9400 . ?
C14B C15B 1.388(3) . ?
C14B H14B 0.9400 . ?
C15B C16B 1.375(3) . ?
C15B H15B 0.9400 . ?
C16B C17B 1.410(3) . ?
C16B H16B 0.9400 . ?
C17B C18B 1.474(3) . ?
C19B C20B 1.391(3) . ?
C19B C24B 1.396(3) . ?
C20B C21B 1.383(3) . ?
C20B H20B 0.9400 . ?
C21B C22B 1.375(4) . ?
C21B H21B 0.9400 . ?
C22B C23B 1.383(4) . ?
C22B H22B 0.9400 . ?
C23B C24B 1.379(3) . ?
C23B H23B 0.9400 . ?
C24B H24B 0.9400 . ?

loop_
_geom_angle_atom_site_label_1
_geom_angle_atom_site_label_2
_geom_angle_atom_site_label_3
_geom_angle
_geom_angle_site_symmetry_1
_geom_angle_site_symmetry_3
_geom_angle_publ_flag
C2A C1A C18A 119.2(2) . . ?
C2A C1A C19A 115.7(2) . . ?
C18A C1A C19A 124.7(2) . . ?
C1A C2A C3A 121.6(2) . . ?
C1A C2A H2A 119.2 . . ?
C3A C2A H2A 119.2 . . ?
C4A C3A C2A 119.6(2) . . ?
C4A C3A H3A 120.2 . . ?
C2A C3A H3A 120.2 . . ?
C3A C4A C5A 121.4(2) . . ?
C3A C4A H4A 119.3 . . ?
C5A C4A H4A 119.3 . . ?
C4A C5A C18A 119.0(2) . . ?
C4A C5A C6A 120.7(2) . . ?
C18A C5A C6A 120.3(2) . . ?
C11A C6A C7A 117.8(2) . . ?
C11A C6A C5A 120.6(2) . . ?
C7A C6A C5A 121.5(2) . . ?
C8A C7A C6A 121.4(3) . . ?
C8A C7A H7A 119.3 . . ?
C6A C7A H7A 119.3 . . ?
C7A C8A C9A 120.2(3) . . ?
C7A C8A H8A 119.9 . . ?
C9A C8A H8A 119.9 . . ?
C10A C9A C8A 120.0(3) . . ?
C10A C9A H9A 120.0 . . ?
C8A C9A H9A 120.0 . . ?
C9A C10A C11A 121.3(3) . . ?
C9A C10A H10A 119.4 . . ?
C11A C10A H10A 119.4 . . ?
C6A C11A C10A 119.2(2) . . ?
C6A C11A C12A 119.5(2) . . ?
C10A C11A C12A 121.3(2) . . ?
C13A C12A C17A 118.5(2) . . ?
C13A C12A C11A 121.3(2) . . ?
C17A C12A C11A 120.2(2) . . ?
C14A C13A C12A 122.1(2) . . ?
C14A C13A H13A 119.0 . . ?
C12A C13A H13A 119.0 . . ?
C13A C14A C15A 119.6(2) . . ?
C13A C14A H14A 120.2 . . ?
C15A C14A H14A 120.2 . . ?
C16A C15A C14A 119.8(2) . . ?
C16A C15A H15A 120.1 . . ?
C14A C15A H15A 120.1 . . ?
C15A C16A C17A 122.0(2) . . ?
C15A C16A H16A 119.0 . . ?
C17A C16A H16A 119.0 . . ?
C16A C17A C12A 117.6(2) . . ?
C16A C17A C18A 122.1(2) . . ?
C12A C17A C18A 120.2(2) . . ?
C5A C18A C1A 118.4(2) . . ?
C5A C18A C17A 118.3(2) . . ?
C1A C18A C17A 123.3(2) . . ?
C24A C19A C20A 117.6(2) . . ?
C24A C19A C1A 120.0(2) . . ?
C20A C19A C1A 122.2(2) . . ?
C21A C20A C19A 120.7(2) . . ?
C21A C20A H20A 119.6 . . ?
C19A C20A H20A 119.6 . . ?
C22A C21A C20A 120.8(2) . . ?
C22A C21A H21A 119.6 . . ?
C20A C21A H21A 119.6 . . ?
C21A C22A C23A 119.4(2) . . ?
C21A C22A H22A 120.3 . . ?
C23A C22A H22A 120.3 . . ?
C22A C23A C24A 120.2(2) . . ?
C22A C23A H23A 119.9 . . ?
C24A C23A H23A 119.9 . . ?
C23A C24A C19A 121.3(2) . . ?
C23A C24A H24A 119.3 . . ?
C19A C24A H24A 119.3 . . ?
C2B C1B C18B 119.6(2) . . ?
C2B C1B C19B 115.3(2) . . ?
C18B C1B C19B 125.0(2) . . ?
C1B C2B C3B 121.4(2) . . ?
C1B C2B H2B 119.3 . . ?
C3B C2B H2B 119.3 . . ?
C4B C3B C2B 119.8(2) . . ?
C4B C3B H3B 120.1 . . ?
C2B C3B H3B 120.1 . . ?
C3B C4B C5B 121.3(2) . . ?
C3B C4B H4B 119.4 . . ?
C5B C4B H4B 119.4 . . ?
C4B C5B C18B 119.3(2) . . ?
C4B C5B C6B 120.5(2) . . ?
C18B C5B C6B 120.16(19) . . ?
C11B C6B C7B 118.1(2) . . ?
C11B C6B C5B 120.2(2) . . ?
C7B C6B C5B 121.6(2) . . ?
C8B C7B C6B 121.6(2) . . ?
C8B C7B H7B 119.2 . . ?
C6B C7B H7B 119.2 . . ?
C7B C8B C9B 120.1(2) . . ?
C7B C8B H8B 120.0 . . ?
C9B C8B H8B 120.0 . . ?
C10B C9B C8B 119.8(2) . . ?
C10B C9B H9B 120.1 . . ?
C8B C9B H9B 120.1 . . ?
C9B C10B C11B 121.6(2) . . ?
C9B C10B H10B 119.2 . . ?
C11B C10B H10B 119.2 . . ?
C6B C11B C10B 118.7(2) . . ?
C6B C11B C12B 119.4(2) . . ?
C10B C11B C12B 121.6(2) . . ?
C13B C12B C17B 118.9(2) . . ?
C13B C12B C11B 121.0(2) . . ?
C17B C12B C11B 119.8(2) . . ?
C14B C13B C12B 121.6(2) . . ?
C14B C13B H13B 119.2 . . ?
C12B C13B H13B 119.2 . . ?
C13B C14B C15B 119.5(2) . . ?
C13B C14B H14B 120.3 . . ?
C15B C14B H14B 120.3 . . ?
C16B C15B C14B 119.8(2) . . ?
C16B C15B H15B 120.1 . . ?
C14B C15B H15B 120.1 . . ?
C15B C16B C17B 121.9(2) . . ?
C15B C16B H16B 119.0 . . ?
C17B C16B H16B 119.0 . . ?
C16B C17B C12B 117.5(2) . . ?
C16B C17B C18B 122.57(19) . . ?
C12B C17B C18B 119.91(19) . . ?
C5B C18B C1B 118.18(19) . . ?
C5B C18B C17B 118.15(19) . . ?
C1B C18B C17B 123.68(19) . . ?
C20B C19B C24B 117.9(2) . . ?
C20B C19B C1B 120.9(2) . . ?
C24B C19B C1B 121.0(2) . . ?
C21B C20B C19B 121.1(2) . . ?
C21B C20B H20B 119.4 . . ?
C19B C20B H20B 119.4 . . ?
C22B C21B C20B 120.0(2) . . ?
C22B C21B H21B 120.0 . . ?
C20B C21B H21B 120.0 . . ?
C21B C22B C23B 119.9(2) . . ?
C21B C22B H22B 120.0 . . ?
C23B C22B H22B 120.0 . . ?
C24B C23B C22B 120.1(2) . . ?
C24B C23B H23B 119.9 . . ?
C22B C23B H23B 119.9 . . ?
C23B C24B C19B 120.9(2) . . ?
C23B C24B H24B 119.6 . . ?
C19B C24B H24B 119.6 . . ?

loop_
_geom_torsion_atom_site_label_1
_geom_torsion_atom_site_label_2
_geom_torsion_atom_site_label_3
_geom_torsion_atom_site_label_4
_geom_torsion
_geom_torsion_site_symmetry_1
_geom_torsion_site_symmetry_2
_geom_torsion_site_symmetry_3
_geom_torsion_site_symmetry_4
_geom_torsion_publ_flag
C18A C1A C2A C3A 3.4(4) . . . . ?
C19A C1A C2A C3A -169.9(2) . . . . ?
C1A C2A C3A C4A 3.8(4) . . . . ?
C2A C3A C4A C5A -4.4(4) . . . . ?
C3A C4A C5A C18A -2.2(4) . . . . ?
C3A C4A C5A C6A 177.3(2) . . . . ?
C4A C5A C6A C11A 177.7(2) . . . . ?
C18A C5A C6A C11A -2.8(3) . . . . ?
C4A C5A C6A C7A -5.9(3) . . . . ?
C18A C5A C6A C7A 173.6(2) . . . . ?
C11A C6A C7A C8A -0.2(4) . . . . ?
C5A C6A C7A C8A -176.7(2) . . . . ?
C6A C7A C8A C9A -1.2(4) . . . . ?
C7A C8A C9A C10A 1.2(4) . . . . ?
C8A C9A C10A C11A 0.2(4) . . . . ?
C7A C6A C11A C10A 1.5(3) . . . . ?
C5A C6A C11A C10A 178.1(2) . . . . ?
C7A C6A C11A C12A -179.9(2) . . . . ?
C5A C6A C11A C12A -3.3(3) . . . . ?
C9A C10A C11A C6A -1.6(4) . . . . ?
C9A C10A C11A C12A 179.8(2) . . . . ?
C6A C11A C12A C13A -176.6(2) . . . . ?
C10A C11A C12A C13A 2.0(3) . . . . ?
C6A C11A C12A C17A 2.0(3) . . . . ?
C10A C11A C12A C17A -179.4(2) . . . . ?
C17A C12A C13A C14A -3.2(4) . . . . ?
C11A C12A C13A C14A 175.4(2) . . . . ?
C12A C13A C14A C15A -2.1(4) . . . . ?
C13A C14A C15A C16A 3.3(4) . . . . ?
C14A C15A C16A C17A 1.0(4) . . . . ?
C15A C16A C17A C12A -6.2(3) . . . . ?
C15A C16A C17A C18A 177.1(2) . . . . ?
C13A C12A C17A C16A 7.2(3) . . . . ?
C11A C12A C17A C16A -171.4(2) . . . . ?
C13A C12A C17A C18A -176.1(2) . . . . ?
C11A C12A C17A C18A 5.2(3) . . . . ?
C4A C5A C18A C1A 9.2(3) . . . . ?
C6A C5A C18A C1A -170.29(19) . . . . ?
C4A C5A C18A C17A -170.6(2) . . . . ?
C6A C5A C18A C17A 9.9(3) . . . . ?
C2A C1A C18A C5A -9.8(3) . . . . ?
C19A C1A C18A C5A 162.8(2) . . . . ?
C2A C1A C18A C17A 170.0(2) . . . . ?
C19A C1A C18A C17A -17.4(3) . . . . ?
C16A C17A C18A C5A 165.4(2) . . . . ?
C12A C17A C18A C5A -11.2(3) . . . . ?
C16A C17A C18A C1A -14.5(3) . . . . ?
C12A C17A C18A C1A 169.0(2) . . . . ?
C2A C1A C19A C24A 113.5(3) . . . . ?
C18A C1A C19A C24A -59.3(3) . . . . ?
C2A C1A C19A C20A -60.5(3) . . . . ?
C18A C1A C19A C20A 126.6(3) . . . . ?
C24A C19A C20A C21A 0.9(3) . . . . ?
C1A C19A C20A C21A 175.0(2) . . . . ?
C19A C20A C21A C22A -1.4(4) . . . . ?
C20A C21A C22A C23A 0.5(4) . . . . ?
C21A C22A C23A C24A 0.9(4) . . . . ?
C22A C23A C24A C19A -1.4(4) . . . . ?
C20A C19A C24A C23A 0.5(3) . . . . ?
C1A C19A C24A C23A -173.8(2) . . . . ?
C18B C1B C2B C3B -2.7(4) . . . . ?
C19B C1B C2B C3B 173.8(2) . . . . ?
C1B C2B C3B C4B -2.5(4) . . . . ?
C2B C3B C4B C5B 3.7(4) . . . . ?
C3B C4B C5B C18B 0.4(3) . . . . ?
C3B C4B C5B C6B -178.2(2) . . . . ?
C4B C5B C6B C11B 172.0(2) . . . . ?
C18B C5B C6B C11B -6.6(3) . . . . ?
C4B C5B C6B C7B -5.4(3) . . . . ?
C18B C5B C6B C7B 176.0(2) . . . . ?
C11B C6B C7B C8B -2.9(3) . . . . ?
C5B C6B C7B C8B 174.5(2) . . . . ?
C6B C7B C8B C9B 1.1(4) . . . . ?
C7B C8B C9B C10B 1.1(4) . . . . ?
C8B C9B C10B C11B -1.4(4) . . . . ?
C7B C6B C11B C10B 2.6(3) . . . . ?
C5B C6B C11B C10B -174.88(19) . . . . ?
C7B C6B C11B C12B -172.16(19) . . . . ?
C5B C6B C11B C12B 10.3(3) . . . . ?
C9B C10B C11B C6B -0.5(3) . . . . ?
C9B C10B C11B C12B 174.1(2) . . . . ?
C6B C11B C12B C13B 173.6(2) . . . . ?
C10B C11B C12B C13B -1.0(3) . . . . ?
C6B C11B C12B C17B -0.7(3) . . . . ?
C10B C11B C12B C17B -175.31(19) . . . . ?
C17B C12B C13B C14B 5.9(3) . . . . ?
C11B C12B C13B C14B -168.5(2) . . . . ?
C12B C13B C14B C15B 1.9(3) . . . . ?
C13B C14B C15B C16B -5.4(3) . . . . ?
C14B C15B C16B C17B 1.1(3) . . . . ?
C15B C16B C17B C12B 6.6(3) . . . . ?
C15B C16B C17B C18B -176.3(2) . . . . ?
C13B C12B C17B C16B -9.9(3) . . . . ?
C11B C12B C17B C16B 164.56(19) . . . . ?
C13B C12B C17B C18B 172.91(19) . . . . ?
C11B C12B C17B C18B -12.6(3) . . . . ?
C4B C5B C18B C1B -5.5(3) . . . . ?
C6B C5B C18B C1B 173.12(19) . . . . ?
C4B C5B C18B C17B 174.79(19) . . . . ?
C6B C5B C18B C17B -6.6(3) . . . . ?
C2B C1B C18B C5B 6.6(3) . . . . ?
C19B C1B C18B C5B -169.5(2) . . . . ?
C2B C1B C18B C17B -173.7(2) . . . . ?
C19B C1B C18B C17B 10.1(3) . . . . ?
C16B C17B C18B C5B -160.9(2) . . . . ?
C12B C17B C18B C5B 16.2(3) . . . . ?
C16B C17B C18B C1B 19.5(3) . . . . ?
C12B C17B C18B C1B -163.5(2) . . . . ?
C2B C1B C19B C20B 65.0(3) . . . . ?
C18B C1B C19B C20B -118.7(3) . . . . ?
C2B C1B C19B C24B -109.7(2) . . . . ?
C18B C1B C19B C24B 66.6(3) . . . . ?
C24B C19B C20B C21B -2.1(3) . . . . ?
C1B C19B C20B C21B -177.0(2) . . . . ?
C19B C20B C21B C22B 1.5(3) . . . . ?
C20B C21B C22B C23B 0.4(4) . . . . ?
C21B C22B C23B C24B -1.7(4) . . . . ?
C22B C23B C24B C19B 1.1(3) . . . . ?
C20B C19B C24B C23B 0.8(3) . . . . ?
C1B C19B C24B C23B 175.7(2) . . . . ?

_diffrn_measured_fraction_theta_max 0.957
_diffrn_reflns_theta_full        67.38
_diffrn_measured_fraction_theta_full 0.957
_refine_diff_density_max         0.178
_refine_diff_density_min         -0.179
_refine_diff_density_rms         0.041
#=============================================================================
#  end of cif data for "glo7606" 
#=============================================================================
#=============================================================================
#  end of cif file
#=============================================================================
